# Supplementary material for: Transcatheter Closure of PFO and ASD: Multimodality Imaging for Patient Selection and Perioperative Guidance
Source: J Cardiovasc Dev Dis. 2021 Jul 3;8(7):78. doi: 10.3390/jcdd8070078 (PMC8306204; doi:10.3390/jcdd8070078)
Supplement: Supplementary file 1 [file jcdd-08-00078-s001.zip]

Archive with 39 entries (38 files):
- jcdd-1269861-sup.pdf
- Video S1 Online Supplementary Material.mov
- Video S2 Online Supplementary Material.mov
- Video S3 Online Supplementary Material.mov
- Video S4 Online Supplementary Material.mov
- Video S5 Online Supplementary Material.mov
- Video S6 Online Supplementary Material.mov
- Video S7 Online Supplementary Material.mov
- Video S8 Online Supplementary Material.mov
- __MACOSX/
- __MACOSX/._Figure S1.tif
- __MACOSX/._Figure S2.tif
- __MACOSX/._Figure S3.tif
- __MACOSX/._Figure S4.tif
- __MACOSX/._Figure S5.tif
- __MACOSX/._Figure S6.tif
- __MACOSX/._Figure S7.tif
- __MACOSX/._Figure S8part_a.tif
- __MACOSX/._Figure S8part_b.tif
- __MACOSX/._Figure S8part_c.tif
- __MACOSX/._Online Supplementary Material Figure S1.tif
- __MACOSX/._Online Supplementary Material Figure S10.tif
- __MACOSX/._Online Supplementary Material Figure S2.tif
- __MACOSX/._Online Supplementary Material Figure S3.tif
- __MACOSX/._Online Supplementary Material Figure S4.tif
- __MACOSX/._Online Supplementary Material Figure S5.tif
- __MACOSX/._Online Supplementary Material Figure S6.tif
- __MACOSX/._Online Supplementary Material Figure S7.tif
- __MACOSX/._Online Supplementary Material Figure S8 part_a.tif
- __MACOSX/._Online Supplementary Material Figure S8 part_b.tif
- __MACOSX/._Online Supplementary Material Figure S9.tif
- __MACOSX/._Video S1 Online Supplementary Material.mov
- __MACOSX/._Video S2 Online Supplementary Material.mov
- __MACOSX/._Video S3 Online Supplementary Material.mov
- __MACOSX/._Video S4 Online Supplementary Material.mov
- __MACOSX/._Video S5 Online Supplementary Material.mov
- __MACOSX/._Video S6 Online Supplementary Material.mov
- __MACOSX/._Video S7 Online Supplementary Material.mov
- __MACOSX/._Video S8 Online Supplementary Material.mov
